# Supplementary material for: Persistent Airway Hyperresponsiveness Following Recovery from Infection with Pneumonia Virus of Mice
Source: Viruses. 2021 Apr 22;13(5):728. doi: 10.3390/v13050728 (PMC8143513; doi:10.3390/v13050728)
Supplement: Supplementary file 1 [file viruses-13-00728-s001.zip]

Archive with 1 entries (1 files):
- viruses-1184189-supplementary.pdf
